# Supplementary material for: Nutritional Support Indications in Gastroesophageal Cancer Patients: From Perioperative to Palliative Systemic Therapy. A Comprehensive Review of the Last Decade
Source: Nutrients. 2021 Aug 12;13(8):2766. doi: 10.3390/nu13082766 (PMC8400027; doi:10.3390/nu13082766)
Supplement: Supplementary file 1 [file nutrients-13-02766-s001.zip]

Archive with 1 entries (1 files):
- nutrients-1317068-supplementary.pdf
